# Supplementary material for: District-Level Dengue Early Warning Prediction System in Bangladesh Using Hybrid Explainable AI and Bayesian Deep Learning
Source: Trop Med Infect Dis. 2026 Mar 5;11(3):73. doi: 10.3390/tropicalmed11030073 (PMC13030265; doi:10.3390/tropicalmed11030073)
Supplement: Supplementary file 1 [file tropicalmed-11-00073-s001.zip]

Archive with 1 entries (1 files):
- tropicalmed-4113353-supplementary.pdf
